# Supplementary material for: Direct Imaging of the Crystalline Domains and Their Orientation in the PS-b-PEO Block Copolymer with 4D-STEM
Source: Macromolecules. 2024 Apr 18;57(12):5629–38. doi: 10.1021/acs.macromol.3c02231 (PMC11210284; doi:10.1021/acs.macromol.3c02231)
Supplement: Supplementary file 2 — ma3c02231_si_002.cif [file ma3c02231_si_002.cif]

data_Crystal_2
_audit_creation_method         'generated by CrystalMaker X for Windows'
_cell_length_a                   8.050000
_cell_length_b                  13.040000
_cell_length_c                  19.480000
_cell_angle_alpha               90.000000
_cell_angle_beta               125.400000
_cell_angle_gamma               90.000000

_symmetry_space_group_name_H-M     'P 21/a'

loop_
_symmetry_equiv_pos_as_xyz
'+x,+y,+z'
'1/2-x,1/2+y,-z'
'-x,-y,-z'
'1/2+x,1/2-y,+z'

loop_
_atom_site_label
_atom_site_type_symbol
_atom_site_occupancy
_atom_site_fract_x
_atom_site_fract_y
_atom_site_fract_z
 O1  O 1.0  0.064  0.366  -0.042
 C1  C 1.0  -0.07  0.313  -0.028
 C2  C 1.0  0.055  0.25  0.053
 O2  O 1.0  0.194  0.315  0.123
 C3  C 1.0  0.345  0.257  0.195
 C4  C 1.0  0.469  0.329  0.272
 O3  O 1.0  0.343  0.367  0.296
 C5  C 1.0  0.449  0.438  0.364
 C6  C 1.0  0.302  0.485  0.382
 O4  O 1.0  0.254  0.412  0.423
 C7  C 1.0  0.063  0.433  0.409
 C8  C 1.0  0.025  0.355  0.458
 O5  O 1.0  0.201  0.347  0.543
 C9  C 1.0  0.172  0.275  0.591
 C10  C 1.0  0.34  0.289  0.685
 O6  O 1.0  0.274  0.359  0.722
 C11  C 1.0  0.433  0.382  0.807
 C12  C 1.0  0.355  0.457  0.843
 O7  O 1.0  0.188  0.413  0.84
 C13  C 1.0  0.105  0.481  0.87
 C14  C 1.0  -0.045  0.423  0.881
 H1  H 1.0  -0.162  0.369  -0.023
 H2  H 1.0  -0.169  0.263  -0.081
 H3  H 1.0  -0.048  0.214  0.065
 H4  H 1.0  0.14  0.191  0.046
 H5  H 1.0  0.27  0.199  0.209
 H6  H 1.0  0.446  0.22  0.183
 H7  H 1.0  0.596  0.287  0.324
 H8  H 1.0  0.526  0.393  0.256
 H9  H 1.0  0.571  0.398  0.42
 H10  H 1.0  0.514  0.499  0.348
 H11  H 1.0  0.373  0.552  0.422
 H12  H 1.0  0.162  0.508  0.322
 H13  H 1.0  0.066  0.51  0.431
 H14  H 1.0  -0.058  0.427  0.342
 H15  H 1.0  -0.105  0.38  0.457
 H16  H 1.0  -0.008  0.28  0.428
 H17  H 1.0  0.024  0.288  0.579
 H18  H 1.0  0.179  0.198  0.572
 H19  H 1.0  0.374  0.215  0.717
 H20  H 1.0  0.477  0.319  0.694
 H21  H 1.0  0.484  0.312  0.844
 H22  H 1.0  0.561  0.417  0.81
 H23  H 1.0  0.477  0.475  0.909
 H24  H 1.0  0.304  0.528  0.806
 H25  H 1.0  0.228  0.512  0.931
 H26  H 1.0  0.026  0.543  0.825
 H27  H 1.0  -0.138  0.371  0.828
 H28  H 1.0  -0.144  0.478  0.883
